# Supplementary material for: 3′-Sialyllactose alleviates bone loss by regulating bone homeostasis
Source: Commun Biol. 2024 Jan 19;7:110. doi: 10.1038/s42003-024-05796-4 (PMC10798968; doi:10.1038/s42003-024-05796-4)
Supplement: Supplementary file 4 — Supplementary Data 1 [file 42003_2024_5796_MOESM4_ESM.xlsx]

## Sheet: Figure 1
Figure 1a	Cytotoxicity effect				Figure 1b	Quantification of ALP activities				Figure 1b	Quantification of ARS activities
	Control	50 µM 3′-sialyllactose (3′-SL)	100 µM 3′-sialyllactose (3′-SL)			Control	50 µM 3′-sialyllactose (3′-SL)	100 µM 3′-sialyllactose (3′-SL)			Control	50 µM 3′-sialyllactose (3′-SL)	100 µM 3′-sialyllactose (3′-SL)
	85.8765	86.3861	89.0734			1.252	2.158	4.527			1.013	3.86	5.12
	85.7992	86.9189	89.0734			1.083	2.486	4.838			1.032	3.754	4.98
	85.4904	88.3089	87.2201			1.163	2.675	4.971			1.048	3.9	5.3
	85.4904	84.6487	86.6178
	85.4054	84.695	89.6062
	87.5676	84.4633	84.4015
Figure 1c	RUNX2		ALP		SP7		COL1A1		BGLAP		SPP1		IBSP
	Control	100 µM 3′-sialyllactose (3′-SL)	Control	100 µM 3′-sialyllactose (3′-SL)	Control	100 µM 3′-sialyllactose (3′-SL)	Control	100 µM 3′-sialyllactose (3′-SL)	Control	100 µM 3′-sialyllactose (3′-SL)	Control	100 µM 3′-sialyllactose (3′-SL)	Control	100 µM 3′-sialyllactose (3′-SL)
	0.580712	8.01046	2.89591	1.36728	1.0155	2.57834	0.878979	5.65165	0.987891	4.38677	1.16279	4.76939	1.41812	3.50077
	0.420729	8.23852	1.53423	2.28389	0.847066	3.86997	1.01997	7.35115	1.13188	4.97935	1.16988	5.73652	1.37817	4.31528
	1.35554	8.92094	1.14878	5.53237	1.5209	3.73985	0.816676	3.26815	1.05186	3.66858	1.06729	4.76085	1.0414	3.43664
	1.45325	6.98313	1.13708	7.87787	1.50209	2.12886	0.783808	3.25312	1.016	4.78567	1.13018	5.23749	1.11667	5.18407
	0.965183	5.23959	0.297026	1.72653	0.759709	3.14773	1.33207	4.28224	0.894503	2.93633	1.09202	7.06037	0.838959	4.88658
	1.07326	4.41376	0.245935	1.44884	0.710322	3.19737	1.25445	5.79308	0.868459	5.16309	0.753396	4.60792	0.747246	5.93618
	0.966693	3.08696	0.313832	7.65885	0.882862	3.69838	0.968297	2.62096	1.12027	3.93463	0.68567	3.98735	0.557818	4.3296
	1.18464	2.11188	0.427199	9.12161	0.761552	2.49061	0.945751	2.22497	0.929151	5.13828	0.938771	5.58937	0.901626	5.18581
Figure 1e	RUNX2		IBSP		SP7		ALP
	Control	100 µM 3′-sialyllactose (3′-SL)	Control	100 µM 3′-sialyllactose (3′-SL)	Control	100 µM 3′-sialyllactose (3′-SL)	Control	100 µM 3′-sialyllactose (3′-SL)
	0.946123	2.91982	0.911228	1.94594	0.970013	1.61589	0.960869	2.6776
	1.14298	3.72732	1.27061	2.07843	0.964814	1.97385	1.14901	2.56094
	0.910894	3.50984	0.818165	1.74351	1.06517	1.27705	0.890125	2.87634
Figure 1f	6xOSE-luc			OG2-luc
	Empty vector	Myc-Runx2	Myc-Runx2 + 3′-sialyllactose (3′-SL)	Empty vector	Myc-Runx2	Myc-Runx2 + 3′-sialyllactose (3′-SL)
	1	4.644	6.907	1	4.068	5.116
	1	5.019	6.575	1	4.247	5.121
	1	3.886	5.488	1	4.647	5.526

## Sheet: Figure 2
Figure 2d	LAMC2			Figure 2e	Quantification of ALP activities				Figure 2e	Quantification of ARS activities
	Control	100 µM 3′-sialyllactose (3′-SL)			siCTRL	siLAMC2	siLAMC2 + 100 µM 3′-sialyllactose (3′-SL)			siCTRL	siLAMC2	siLAMC2 + 100 µM 3′-sialyllactose (3′-SL)
	0.832049	2.22644			2.684	1.06	1.76			4.56	1.56	3.49
	1.26683	1.93967			2.246	1.18	1.64			4.135	1.984	2.94
	1.05804	1.8035			1.98	1.01	1.896			4.894	1.67	3.324
	1.16046	1.98684
	0.799506	2.15207
	0.883112	1.86379
Figure 2g	LAMC2		p-PI3K/PI3K		p-AKT/AKT		ALP		RUNX2
	Control	100 µM 3′-sialyllactose (3′-SL)	Control	100 µM 3′-sialyllactose (3′-SL)	Control	100 µM 3′-sialyllactose (3′-SL)	Control	100 µM 3′-sialyllactose (3′-SL)	Control	100 µM 3′-sialyllactose (3′-SL)
	1.09775	3.48782	0.846767	2.09512	1.19136	2.38476	1.03723	2.72769	1.14941	2.3619
	1.00712	3.33701	0.956989	1.91737	0.840192	2.58509	1.08483	3.50236	0.998495	2.10086
	0.895128	2.45841	1.19624	2.142	0.968449	2.05453	0.877932	2.98587	0.852092	2.54439
Figure 2i	LAMC2			p-PI3K/PI3K			p-AKT/AKT
	siCTRL	siLAMC2	siLAMC2 + 100 µM 3′-sialyllactose (3′-SL)	siCTRL	siLAMC2	siLAMC2 + 100 µM 3′-sialyllactose (3′-SL)	siCTRL	siLAMC2	siLAMC2 + 100 µM 3′-sialyllactose (3′-SL)
	0.941185	0.321584	0.878883	0.98248	0.375718	0.80945	1.07789	0.409251	0.853399
	0.834084	0.256015	0.791171	0.845535	0.427431	0.739727	0.855117	0.510407	0.873923
	1.22473	0.43153	0.759278	1.17199	0.318798	0.809135	1.06699	0.57581	0.759064
Figure 2i	RUNX2			IBSP			ALP
	siCTRL	siLAMC2	siLAMC2 + 100 µM 3′-sialyllactose (3′-SL)	siCTRL	siLAMC2	siLAMC2 + 100 µM 3′-sialyllactose (3′-SL)	siCTRL	siLAMC2	siLAMC2 + 100 µM 3′-sialyllactose (3′-SL)
	1.09581	0.567032	0.881284	1.17762	0.429685	0.613802	0.9133	0.400434	0.596349
	0.949065	0.439203	0.845683	0.804349	0.350988	0.866262	1.09997	0.387914	0.847287
	0.95512	0.392562	0.650151	1.01803	0.366623	0.879748	0.986728	0.404471	0.953464
Figure 2i	SP7
	siCTRL	siLAMC2	siLAMC2 + 100 µM 3′-sialyllactose (3′-SL)
	1.09866	0.271062	0.79117
	0.877312	0.20029	0.732068
	1.02403	0.596001	0.717856

## Sheet: Figure 3
Figure 3b	Quantification of Oil-RED O staining
	Control	100 µM 3′-sialyllactose (3′-SL)
	3.849	1.102
	3.181	1.73
	3.26	1.377
Figure 3c	PPARγ		C/EBPα		C/EBPβ		FABP4		PLIN1		LPL		ADIPOQ
	Control	100 µM 3′-sialyllactose (3′-SL)	Control	100 µM 3′-sialyllactose (3′-SL)	Control	100 µM 3′-sialyllactose (3′-SL)	Control	100 µM 3′-sialyllactose (3′-SL)	Control	100 µM 3′-sialyllactose (3′-SL)	Control	100 µM 3′-sialyllactose (3′-SL)	Control	100 µM 3′-sialyllactose (3′-SL)
	1.08929	0.462533	0.874087	0.554968	1.13099	0.53796	0.948536	0.534306	1.08631	0.546896	0.864318	0.782386	1.22801	0.709725
	0.663587	0.660158	1.21556	0.675416	0.737996	0.692309	1.21968	0.570459	1.09444	0.706731	0.960951	0.530298	0.808268	0.531699
	1.03514	0.508546	0.786368	0.585953	0.918224	0.647034	0.919832	0.461276	0.791274	0.679564	0.947728	0.585835	0.848058	0.567201
	1.10893	0.518375	0.947745	0.590491	1.01244	0.666644	1.04795	0.476103	0.740074	0.577238	1.14042	0.790048	0.979273	0.614711
	1.07279	0.511827	1.11967	0.571352	1.09425	0.566318	0.937786	0.41723	1.13139	0.659513	1.05513	0.634555	1.06218	0.64871
	1.03026	0.70316	1.05658	0.449163	1.10609	0.590662	0.926219	0.445375	1.15651	0.649815	1.03146	0.50564	1.07421	0.619062
Figure 3e	PPARγ		C/EBPα		C/EBPβ		FABP4		PLIN1		LPL		ADIPOQ
	Control	100 µM 3′-sialyllactose (3′-SL)	Control	100 µM 3′-sialyllactose (3′-SL)	Control	100 µM 3′-sialyllactose (3′-SL)	Control	100 µM 3′-sialyllactose (3′-SL)	Control	100 µM 3′-sialyllactose (3′-SL)	Control	100 µM 3′-sialyllactose (3′-SL)	Control	100 µM 3′-sialyllactose (3′-SL)
	1.2901	0.496457	1.04596	0.264477	1.03892	0.411568	1.18172	0.680749	0.956372	0.373426	1.02608	0.58862	1.18782	0.415924
	0.905654	0.424356	0.879233	0.422744	0.907811	0.664478	0.996045	0.641014	0.806854	0.452552	0.888736	0.666012	0.968596	0.291015
	0.804243	0.427245	1.07481	0.297137	1.05327	0.816379	0.822229	0.519147	1.23677	0.411422	1.08519	0.575828	0.843581	0.517015

## Sheet: Figure 4
Figure 4b	Trap activity				Figure 4b	Osteoclast number
	m-CSF	m-CSF + RANKL	m-CSF + RANKL + 100 µM 3′-sialyllactose (3′-SL)			m-CSF	m-CSF + RANKL	m-CSF + RANKL + 100 µM 3′-sialyllactose (3′-SL)
	0.016	3.824	2.466			45	267	159
	0.085	3.726	2.17			55	287	135
	0.053	3.811	2.366			48	298	148
Figure 4c	Nfatc1		Fos		Acp5
	Control	100 µM 3′-sialyllactose (3′-SL)	Control	100 µM 3′-sialyllactose (3′-SL)	Control	100 µM 3′-sialyllactose (3′-SL)
	0.821756	0.604483	1.03438	0.453392	0.960666	0.326966
	0.850634	0.747272	0.878332	0.907148	0.776013	0.441258
	0.780455	0.757027	1.03682	0.622695	0.900821	0.354325
	0.929609	0.710619	0.846625	0.656167	0.698733	0.313529
	1.10383	0.721698	1.07325	0.387413	1.16992	0.379623
	1.51371	0.817206	1.13059	0.554077	1.49385	0.544423
Figure 4c	Ctsk		Oc-stamp		Dc-stamp
	Control	100 µM 3′-sialyllactose (3′-SL)	Control	100 µM 3′-sialyllactose (3′-SL)	Control	100 µM 3′-sialyllactose (3′-SL)
	0.756433	0.261396	0.892098	0.587954	0.801535	0.616952
	1.28128	0.400842	0.771484	0.916125	1.0076	0.450995
	0.808165	0.512777	1.33239	0.347892	0.956137	0.689196
	0.691651	0.3648	0.789845	0.417473	1.03242	0.720436
	1.23373	0.257495	0.873254	0.32925	1.1665	0.497446
	1.22874	0.212068	1.34092	0.259464	1.03581	0.27426
Figure 4e	c-Fos			MMP9			NFATc1
	m-CSF	m-CSF + RANKL	m-CSF + RANKL + 100 µM 3′-sialyllactose (3′-SL)	m-CSF	m-CSF + RANKL	m-CSF + RANKL + 100 µM 3′-sialyllactose (3′-SL)	m-CSF	m-CSF + RANKL	m-CSF + RANKL + 100 µM 3′-sialyllactose (3′-SL)
	1.20197	2.50728	1.69843	0.99735	4.93993	2.90838	1.07	4.55466	1.78942
	1.07121	2.80084	1.88997	1.14659	4.16581	2.27526	1.07902	4.27286	1.82163
	0.726825	2.19781	1.44987	0.85606	4.14982	2.22344	0.850985	4.42072	1.8254
Figure 4g	F-actin ring number
	m-CSF	m-CSF + RANKL	m-CSF + RANKL + 100 µM 3′-sialyllactose (3′-SL)
	0	62	35
	0	75	42
	0	68	39
Figure 4i	p-IκBα/IκB ratio
	without 100 µM 3′-sialyllactose (3′-SL)			with 100 µM 3′-sialyllactose (3′-SL)
0 Min	0.893253	1.05516	1.05159	0.93665	1.06089	1.00246
15 Min	2.31853	2.98177	2.05213	1.47262	1.67285	1.64233
30 Min	0.787341	0.736054	0.752302	0.66344	0.576911	0.681276
60 Min	0.730834	0.723459	0.736351	0.290189	0.275289	0.288798
Figure 4i	p-p65/p65 ratio
	without 100 µM 3′-sialyllactose (3′-SL)			with 100 µM 3′-sialyllactose (3′-SL)
0 Min	0.927595	0.904762	1.16764	1.06819	0.809819	1.12199
15 Min	2.24197	2.50121	2.66773	1.70432	1.46792	1.5004
30 Min	0.920225	1.11788	1.34893	0.63206	0.772742	0.830044
60 Min	0.774101	0.745746	0.841266	0.663787	0.520072	0.609985
Figure 4k	p-p38/p38 ratio
	without 100 µM 3′-sialyllactose (3′-SL)			with 100 µM 3′-sialyllactose (3′-SL)
0 Min	1.03021	1.01483	0.954954	1.03114	0.98709	0.981768
15 Min	1.92619	1.95847	2.07358	1.64312	1.6323	1.65378
30 Min	1.66052	1.57999	1.78416	1.40083	1.41197	1.41032
60 Min	1.33579	1.42344	1.51091	0.667399	0.670199	0.643695
Figure 4k	p-ERK/ERK ratio
RANKL	without 100 µM 3′-sialyllactose (3′-SL)			with 100 µM 3′-sialyllactose (3′-SL)
0 Min	1.01744	1.00422	0.978347	0.970852	1.00796	1.02118
15 Min	2.94912	2.95835	2.96046	2.01221	2.01107	2.0418
30 Min	1.25307	1.28648	1.27373	1.63177	1.58619	1.52611
60 Min	1.04016	0.990108	0.990108	0.841844	0.883239	0.881657
Figure 4k	p-JNK/JNK ratio
RANKL	without 100 µM 3′-sialyllactose (3′-SL)			with 100 µM 3′-sialyllactose (3′-SL)
0 Min	1.0564	0.944267	0.999329	1.01444	0.994547	0.991012
15 Min	2.13467	2.11022	2.08223	1.78884	1.82145	1.82797
30 Min	2.80339	2.83701	2.82707	1.5158	1.51631	1.52704
60 Min	2.49843	2.4951	2.50492	0.763531	0.771595	0.763531
Figure 4l	NF-κB-Luc activities			NFATc1-Luc activities
	Empty vector	RANKL	RANKL + 3′-sialyllactose (3′-SL)	Empty vector	RANKL	RANKL + 3′-sialyllactose (3′-SL)
	1	9.45375	7.87435	1	2.15068	0.715135
	1	9.85391	7.81913	1	2.71905	0.954715
	1	9.51579	8.27368	1	2.5308	0.855469

## Sheet: Figure 5
Figure 5b	Body Weight											Figure 5d	Body fat content (g)			Fat (%)
	Sham												Sham	OVX	OVX + 3′-sialyllactose (3′-SL)	Sham	OVX	OVX + 3′-sialyllactose (3′-SL)
0 week	25.2	24.6	24.5	24.2	24	24	23.9	23.9	23.9	23.5			4.0926	15.3406	7.3928	18.7076	41.5565	35.3016
1 week	26	25.5	25.2	25.1	25	24.7	24.6	24.3	24.2	24.2			4.2981	15.1856	7.3936	19.7279	37.883	33.7028
2 week	26	25.8	25.8	25.5	25.3	25.1	25.1	25	24.8	24.8			4.4678	13.1835	7.7701	23.2199	37.9277	40.5508
3 week	26.2	26	25.8	25.8	25.7	25.5	25.4	25.1	25	25			4.6959	12.8788	9.0557	17.9732	39.7739	31.6162
4 week	26.5	26.4	26.4	25.6	25.6	25.5	25.5	25.4	25.2	25			4.7203	11.9551	9.1515	22.4945	38.1204	35.0732
	OVX												5.1074	11.9064	9.7435	19.491	41.691	34.0368
0 week	32.3	32.2	31	30.5	29.6	29.2	28.3	28.2	28.1	27.5			5.1856	11.7676	9.8352	23.2491	37.2864	39.3811
1 week	32.6	32.3	30.9	30.8	30.8	30.4	29.4	29.4	28.3	28.3			5.4113	11.1584	10.2274	22.7204	38.8932	32.8603
2 week	33.6	33.4	33	32	31.5	31.2	30	29	28.9	28.8			5.4179	10.5372	10.648	24.1557	39.4529	34.7111
3 week	35.8	35	34.5	34	33	31.9	31.8	31.1	30.9	30.6			5.5188	10.0104	11.9176	17.9561	38.2358	34.2561
4 week	37.1	36.4	35.5	34.7	34.6	32.5	32.2	31.8	31.4	31.1
	OVX + 3′-sialyllactose (3′-SL)
0 week	33.8	32.9	30	31	29.4	29.2	28.2	27.7	27.6	27.1
1 week	32.5	31.1	30	30	29.2	28.3	28.2	28	28	28
2 week	32.2	29.4	29.3	29	28.7	28.6	28.2	27.7	27.7	27.4
3 week	31.7	31.2	29.6	28.8	28.5	28	27.9	27.5	27.4	27
4 week	33	30.9	29.5	28.4	28.3	28	27.9	27.4	26.7	26.4
Figure 5f	BMD (mg/cc)			BV/TV (%)			Tb.N (/mm)			Tb.Th (mm)			Tb.Sp (mm)			Ct.Th (mm)
	Sham	OVX	OVX + 3′-sialyllactose (3′-SL)	Sham	OVX	OVX + 3′-sialyllactose (3′-SL)	Sham	OVX	OVX + 3′-sialyllactose (3′-SL)	Sham	OVX	OVX + 3′-sialyllactose (3′-SL)	Sham	OVX	OVX + 3′-sialyllactose (3′-SL)	Sham	OVX	OVX + 3′-sialyllactose (3′-SL)
	202.57	118.54	143.39	35.89	26.1	30.42	4.28658	1.68359	3.19501	0.0419	0.0335	0.0406	0.165	0.247	0.2029	0.198012	0.133775	0.175972
	190.78	162.5	186.21	32.91	29.25	29.84	3.49117	1.85925	3.32793	0.0401	0.0332	0.0385	0.1233	0.2379	0.161	0.184135	0.135418	0.168468
	200.24	119.95	158.17	33.91	26.31	28.86	3.84971	1.9249	3.04432	0.038	0.0323	0.038	0.1456	0.2273	0.1689	0.182476	0.136453	0.167049
	184.55	125.55	174.09	33.38	27.77	31.1	5.03541	2.0864	3.2733	0.0376	0.0296	0.0367	0.1303	0.2217	0.1708	0.180221	0.14209	0.164233
	213.46	145.51	182.31	33.89	30.14	33.11	4.39724	1.9071	3.44157	0.0372	0.0287	0.0338	0.1535	0.2155	0.1859	0.179554	0.143234	0.160285
	184.57	144.24	196.08	32.95	28.65	32.73	3.92005	2.3513	2.71471	0.0367	0.0285	0.0313	0.1229	0.2132	0.1926	0.177539	0.145177	0.158673
	177.39	124.82	135.34	32.07	27.64	27.5	3.97504	2.146	2.66478	0.0359	0.0282	0.03	0.1357	0.2053	0.2022	0.176681	0.146907	0.156849
	203.13	133.56	169.24	35.15	29.74	32.88	4.2118	2.5176	2.60781	0.0357	0.0233	0.0276	0.1833	0.2035	0.2064	0.173954	0.150324	0.153084
Figure 5h	MS/BS (%)			MAR (μm/day)			BFR (μm3/μm2/day)
	Sham	OVX	OVX + 3′-sialyllactose (3′-SL)	Sham	OVX	OVX + 3′-sialyllactose (3′-SL)	Sham	OVX	OVX + 3′-sialyllactose (3′-SL)
	0.643404	0.268934	0.46202	1.66041	0.847258	1.09618	1.03552	0.254473	0.571616
	0.575709	0.238379	0.440631	1.55868	0.711456	1.1885	1.01272	0.269176	0.485817
	0.657229	0.208829	0.421198	1.45605	0.680534	0.918324	0.971408	0.193679	0.387162
	0.592851	0.206826	0.382318	1.39122	0.575369	0.873549	0.764686	0.176975	0.45104
	0.558165	0.180812	0.364047	1.35069	0.657807	0.963222	0.688968	0.154445	0.397229
Figure 5j	N.Ob			N.Ob/BS
	Sham	OVX	OVX + 3′-sialyllactose (3′-SL)	Sham	OVX	OVX + 3′-sialyllactose (3′-SL)
	205	105	150	27.9599	10.7156	18.1826
	347	100	172	26.7239	10.3071	17.9832
	326	94	131	20.98	10.1857	17.2045
	321	79	120	20.0882	9.69197	17.1272
	310	66	105	18.557	9.30064	15.0737
	304	66	139	18.5486	9.00255	14.0224
	266	53	165	18.2688	8.67648	13.8307
	187	36	148	18.2637	7.2866	13.5954
Figure 5j	Ad.V/TV (%)			Ad.V (mm2)			Adipocyte numbers
	Sham	OVX	OVX + 3′-sialyllactose (3′-SL)	Sham	OVX	OVX + 3′-sialyllactose (3′-SL)	Sham	OVX	OVX + 3′-sialyllactose (3′-SL)
	0.029883	0.18732	0.104124	0.111985	0.39055	0.21708	117	357	182
	0.042603	0.144441	0.099912	0.11074	0.353268	0.215222	112	325	170
	0.035985	0.143584	0.089699	0.085078	0.308597	0.192583	111	301	163
	0.029804	0.106585	0.085044	0.073641	0.2582	0.18662	102	288	161
	0.028057	0.106112	0.080749	0.07015	0.243281	0.178624	99	218	160
	0.025082	0.105536	0.079892	0.061767	0.236655	0.168057	97	213	158
	0.023452	0.104596	0.072105	W	0.224747	0.167444	82	295	157
	0.011765	0.104496	0.069571	0.051337	0.219805	0.160595	54	287	152
Figure 5j	N.Oc/BS (/mm)			Oc.S/BS (%)
	Sham	OVX	OVX + 3′-sialyllactose (3′-SL)	Sham	OVX	OVX + 3′-sialyllactose (3′-SL)
	5.18632	29.8635	18.7856	0.136998	0.509742	0.258354
	6.79041	29.4673	12.1646	0.101484	0.247139	0.244408
	6.01879	24.8349	19.1893	0.091406	0.632578	0.276833
	4.78143	24.2142	18.1271	0.182542	0.417551	0.183463
	4.65032	22.6884	12.0925	0.151852	0.490649	0.281756
	3.46031	21.1943	19.4457	0.075606	0.227931	0.218863
	5.18722	20.5459	14.1244	0.092045	0.290403	0.19656
	4.24966	20.3884	11.5407	0.081907	0.320353	0.231496

## Sheet: Figure 6
Figure 6a	Nfatc1			Ctsk			Fos
	Sham	OVX	OVX + 3′-sialyllactose (3′-SL)	Sham	OVX	OVX + 3′-sialyllactose (3′-SL)	Sham	OVX	OVX + 3′-sialyllactose (3′-SL)
	1.14383	3.52979	1.00113	1.85422	3.32007	1.62844	1.03514	2.52219	1.7334
	1.16437	3.05946	0.827321	1.46263	3.69917	1.5329	1.10085	2.501	1.60913
	0.863404	2.94005	0.878077	1.10898	2.94195	2.79275	0.585186	2.36343	2.05654
	1.48421	3.39564	1.92425	1.47846	3.5652	1.62666	0.972208	2.13003	1.66413
	0.429938	4.14022	2.32612	0.371762	3.86999	1.72196	0.939723	2.31793	2.17533
	0.943238	4.0346	1.27909	0.368997	3.70706	1.5512	1.14767	2.1867	1.23678
	1.00749	2.83674	1.53988	0.844627	3.90295	2.62571	1.50473	2.30783	2.31943
	0.963519	3.92949	2.56909	0.51033	4.001	2.64239	0.714496	3.22074	1.55526
Figure 6a	Acp5			Oc-stamp			Dc-stamp
	Sham	OVX	OVX + 3′-sialyllactose (3′-SL)	Sham	OVX	OVX + 3′-sialyllactose (3′-SL)	Sham	OVX	OVX + 3′-sialyllactose (3′-SL)
	1.08293	3.56103	1.43391	0.314763	3.36367	2.37889	0.281809	1.65512	1.52971
	1.08835	3.52821	1.40267	1.22171	3.64305	2.91422	0.164221	2.97349	1.90074
	1.4053	2.70652	1.66315	0.812626	2.74718	1.67845	0.129482	2.08438	1.62136
	1.2268	3.60655	1.4297	1.05716	2.3506	1.71104	0.245842	3.1351	2.2194
	0.838241	3.1222	2.247	1.98142	3.07597	1.81367	1.24573	2.85889	1.65919
	1.46191	4.13436	2.06974	0.853081	2.34261	1.73004	1.52329	2.53652	1.85833
	0.843444	2.07109	2.33866	1.61129	3.58421	1.73971	2.66185	3.271	1.97604
	0.0530277	3.02176	1.71882	0.147948	2.40882	2.15939	1.74777	3.92567	1.32019
Figure 6b	Runx2			Alp			Col1a1
	Sham	OVX	OVX + 3′-sialyllactose (3′-SL)	Sham	OVX	OVX + 3′-sialyllactose (3′-SL)	Sham	OVX	OVX + 3′-sialyllactose (3′-SL)
	1.04472	0.2386	0.645479	1.05284	0.107654	0.596155	0.926469	0.243965	1.14039
	0.987784	0.219687	0.682897	1.02149	0.49247	0.716267	1.00198	0.18919	1.099
	0.938356	0.167225	0.673306	1.2463	0.512628	0.663424	1.00262	0.178492	0.311832
	1.14039	0.391341	0.318907	1.26405	0.0504688	0.61787	1.15742	0.189856	0.781595
	1.23218	0.43823	0.498196	1.50183	0.320657	0.638404	1.35778	0.238243	0.750938
	1.16939	0.424342	0.414556	0.438495	0.281507	0.765368	0.959189	0.158773	0.796966
	0.631773	0.281944	0.620546	0.841683	0.249128	0.760088	1.04753	0.35938	0.270936
	0.85541	0.302678	0.853478	0.633318	0.417566	0.488196	0.547014	0.295481	0.780438
Figure 6c	Traf6			Mmp9			c-Fos			Nfatc1
	Sham	OVX	OVX + 3′-sialyllactose (3′-SL)	Sham	OVX	OVX + 3′-sialyllactose (3′-SL)	Sham	OVX	OVX + 3′-sialyllactose (3′-SL)	Sham	OVX	OVX + 3′-sialyllactose (3′-SL)
	0.989931	4.7732	2.01647	0.851357	2.63503	1.9967	1.2617	2.30394	1.20358	1.05053	4.12414	2.21101
	0.83821	4.38776	2.31493	0.920667	2.92247	1.78202	0.834471	2.27538	1.47031	1.03133	3.76034	2.26844
	1.17186	4.17144	2.64941	1.22798	3.16352	1.56427	0.90383	1.82523	1.16951	0.91814	4.74628	2.53298
Figure 6d	Runx2			Col1			Alp
	Sham	OVX	OVX + 3′-sialyllactose (3′-SL)	Sham	OVX	OVX + 3′-sialyllactose (3′-SL)	Sham	OVX	OVX + 3′-sialyllactose (3′-SL)
	1.12004	0.126884	0.637642	0.950894	0.441776	0.826579	1.13304	0.398607	0.840504
	0.938245	0.289889	0.46594	1.08245	0.303966	0.554956	1.03662	0.280377	0.732815
	0.94171	0.375334	0.764141	0.966655	0.239532	0.6649	0.830336	0.273442	0.534096
Figure 6e	Serum CTX1 (ng/mL)				Figure 6f	Serum P1NP (ng/mL)
	Sham	OVX	OVX + 3′-sialyllactose (3′-SL)			Sham	OVX	OVX + 3′-sialyllactose (3′-SL)
	2.73	11.304	5.81			10.2	4.7	6.2
	2.22	7.148	3.154			10.4	4.3	8.4
	0.928	6.768	4.316			9.3	5.1	7.575
	3.446	8.23	6.058			11.1	5.4	6.225
	2.162	11.662	5.122			8.76	5.2	6.075
	1.684	10.39	2.618			8.12	4.13	6.8
	0.49	7.422	3.776			9.978	5.563	7.2
	2.884	10.742	5.488			7.9	4.2	8.6

## Sheet: Supplementary Figure 1
Supplementary Figure 1a	Body weight
	Sham	OVX	OVX + 3′-sialyllactose (3′-SL)
	26.5	37.1	33
	26.4	36.4	30.9
	26.4	35.5	29.5
	25.6	34.7	28.4
	25.6	34.6	28.3
	25.5	32.5	28
	25.5	32.2	27.9
	25.4	31.8	27.4
	25.2	31.4	26.7
	25	31.1	26.4
Supplementary Figure 1c	subcutaneous white adipose tissue				Supplementary Figure 1c	gonadal white adipose tissue				Supplementary Figure 1c	brown adipose tissue
	Sham	OVX	OVX + 3′-sialyllactose (3′-SL)			Sham	OVX	OVX + 3′-sialyllactose (3′-SL)			Sham	OVX	OVX + 3′-sialyllactose (3′-SL)
	1128	7120	4006			1827	8148	6798			214	878	453
	1282	7822	4978			1851	9155	5470			427	834	458
	1275	7082	4322			1759	7124	5995			367	981.75	570
	1066	7282	4954			1735	9010	6425			434	871.95	588
	954	7645	4740			1961	9737	5008			421	992	667
	1250	7178	5131			1829	9008	6255			239	952.53	496
	1224	7348	4600			1603	8320	5323			242	920.11	568

## Sheet: Supplementary Figure 2
Supplementary Figure 2b	Quantification of ARS activities
	Sham	OVX	OVX + 3′-sialyllactose (3′-SL)
	3.331	1.054	2.357
	3.366	1.252	2.381
	3.361	1.221	2.523
	3.208	1.097	2.564
	2.934	0.975	2.429
Supplementary Figure 2c	Quantification of oil red o staining
	Sham	OVX	OVX + 3′-sialyllactose (3′-SL)
	0.524	3.215	1.701
	0.439	4.081	1.762
	0.302	3.792	1.921
	0.711	3.752	1.454
	0.611	4.391	2.101
