# Supplementary material for: 3′-Sialyllactose alleviates bone loss by regulating bone homeostasis
Source: Commun Biol. 2024 Jan 19;7:110. doi: 10.1038/s42003-024-05796-4 (PMC10798968; doi:10.1038/s42003-024-05796-4)
Supplement: Supplementary file 5 — Supplementary Data 2 [file 42003_2024_5796_MOESM5_ESM.xlsx]

## Sheet: Figure 2b
	Figure 2b. The differentially expressed genes (DEGs) in the 3′-SL-treated hBMSCs
	Gene symbol	Gene description	3-SL/control.fc	3-SL/control.raw.pval
	ATP6V1G2-DDX39B	ATP6V1G2-DDX39B readthrough (NMD candidate)	24.701	0
	HOXA10-HOXA9	HOXA10-HOXA9 readthrough	7.774	0
	SLC26A9-AS1	SLC26A9 and RAB7B antisense RNA 1	5.333	0
	HSPE1-MOB4	HSPE1-MOB4 readthrough	4.399	0.03
	SNURF	SNRPN upstream reading frame	4.31	0.015
	CGB5	chorionic gonadotropin subunit beta 5	4.06	0.015
	LOC112694756	uncharaterized LOC112694756	3.969	0
	LOC107986305	uncharacterized LOC107986305	3.774	0.022
	ATRIP-TREX1	ATRIP-TREX1 readthrough	3.611	0.048
	ARHGAP5-AS1	ARHGAP5 antisense RNA 1 (head to head)	3.38	0.006
	MYF6	myogenic factor 6	3.162	0.018
	RELN	reelin	2.844	0.001
	KLF17	Kruppel like factor 17	2.823	0
	ADGRG1	adhesion G protein-coupled receptor G1	2.775	0.003
	AGPAT4-IT1	AGPAT4 intronic transcript 1	2.745	0.007
	CALB2	calbindin 2	2.687	0
	DDX11-AS1	DDX11 antisense RNA 1	2.589	0.01
	LOC101928595	uncharacterized LOC101928595	2.504	0.016
	MEST	mesoderm specific transcript	2.468	0
	CARD11	caspase recruitment domain family member 11	2.466	0.004
	NPTX1	neuronal pentraxin 1	2.452	0
	PRANCR	progenitor renewal associated non-coding RNA	2.43	0.021
	RPS10-NUDT3	RPS10-NUDT3 readthrough	2.427	0.022
	UPK1B	uroplakin 1B	2.395	0.031
	SYT16	synaptotagmin 16	2.317	0.001
	DHRS9	dehydrogenase/reductase 9	2.311	0
	LOC107986268	uncharacterized LOC107986268, transcript variant X1	2.286	0.007
	LOC107984449	uncharacterized LOC107984449, transcript variant X1	2.251	0.02
	MMP3	matrix metallopeptidase 3	2.211	0
	LOC105372275	uncharacterized LOC105372275	2.21	0.042
	CATSPER2P1	cation channel sperm associated 2 pseudogene 1	2.194	0.035
	LINC01705	long intergenic non-protein coding RNA 1705	2.185	0.034
	CGB8	chorionic gonadotropin subunit beta 8	2.165	0.025
	MMP12	matrix metallopeptidase 12	2.127	0.021
	LINC01297-DUXAP10-NBEAP6	LINC01297-DUXAP10-NBEAP6 readthrough	2.099	0
	TCF21	transcription factor 21	2.096	0
	CDH8	cadherin 8	2.075	0.002
	BMS1P4	BMS1 pseudogene 4	2.05	0.001
	FCRLA	Fc receptor like A	2.039	0.002
	HEY1	hes related family bHLH transcription factor with YRPW motif 1	2.021	0.016
	SERPINA9	serpin family A member 9	1.994	0
	NFATC2	nuclear factor of activated T cells 2	1.976	0
	ARPC4-TTLL3	ARPC4-TTLL3 readthrough	1.943	0.001
	GABBR2	gamma-aminobutyric acid type B receptor subunit 2	1.94	0
	LRRC17	leucine rich repeat containing 17	1.915	0.005
	MYO7B	myosin VIIB	1.901	0.003
	SPECC1L-ADORA2A	SPECC1L-ADORA2A readthrough (NMD candidate)	1.826	0.017
	TLCD4	TLC domain containing 4	1.815	0.001
	CARD16	caspase recruitment domain family member 16	1.812	0.04
	EGR1	early growth response 1	1.802	0
	ANXA8	annexin A8	1.788	0
	MYOCD	myocardin	1.786	0
	LVRN	laeverin	1.779	0.041
	LOC107984459	uncharacterized LOC107984459	1.776	0.018
	NPIPA8	nuclear pore complex interacting protein family member A8	1.768	0.032
	KIT	KIT proto-oncogene, receptor tyrosine kinase	1.759	0.047
	CCNT2-AS1	CCNT2 antisense RNA 1	1.751	0.011
	PF4V1	platelet factor 4 variant 1	1.742	0
	NEFM	neurofilament medium	1.741	0.011
	CSGALNACT1	chondroitin sulfate N-acetylgalactosaminyltransferase 1	1.738	0
	NEK10	NIMA related kinase 10	1.732	0.009
	STAG3L3	stromal antigen 3-like 3 (pseudogene)	1.718	0.005
	CCDC169	coiled-coil domain containing 169	1.713	0.021
	CPA4	carboxypeptidase A4	1.709	0
	LOC100288073	heat shock protein family A (Hsp70) member 5 pseudogene	1.693	0.007
	GPER1	G protein-coupled estrogen receptor 1	1.689	0.011
	STRA6	signaling receptor and transporter of retinol STRA6	1.677	0.024
	EAF2	ELL associated factor 2	1.677	0.021
	ESM1	endothelial cell specific molecule 1	1.676	0
	AURKB	aurora kinase B	1.663	0
	CAMK4	calcium/calmodulin dependent protein kinase IV	1.661	0.003
	SIPA1L2	signal induced proliferation associated 1 like 2	1.657	0.003
	XKR6	XK related 6	1.655	0.031
	ITGA2	integrin subunit alpha 2	1.652	0
	MKI67	marker of proliferation Ki-67	1.651	0
	LOC105371401	uncharacterized LOC105371401	1.631	0
	NDC80	NDC80 kinetochore complex component	1.629	0
	TOP2A	DNA topoisomerase II alpha	1.626	0
	INSC	INSC spindle orientation adaptor protein	1.622	0
	LINC00842	long intergenic non-protein coding RNA 842	1.62	0.006
	TICRR	TOPBP1 interacting checkpoint and replication regulator	1.618	0
	LAMC2	laminin subunit gamma 2	1.614	0
	NEK2	NIMA related kinase 2	1.613	0
	CHD7	chromodomain helicase DNA binding protein 7	1.611	0.004
	GUCY1A2	guanylate cyclase 1 soluble subunit alpha 2	1.61	0.023
	SGO1	shugoshin 1	1.601	0
	NRG1	neuregulin 1	1.597	0
	RAD54L	RAD54 like	1.591	0
	TLR6	toll like receptor 6	1.589	0.027
	DERPC	DERPC proline and glycine rich nuclear protein	1.587	0
	DAW1	dynein assembly factor with WD repeats 1	1.587	0.001
	GTSE1	G2 and S-phase expressed 1	1.586	0
	MGAM	maltase-glucoamylase	1.583	0
	GCA	grancalcin	1.583	0.045
	TMPO-AS1	TMPO antisense RNA 1	1.581	0
	CDC25A	cell division cycle 25A	1.572	0
	CCDC163	coiled-coil domain containing 163	1.569	0.026
	KIF18B	kinesin family member 18B	1.569	0
	KIF14	kinesin family member 14	1.568	0
	CENPF	centromere protein F	1.566	0
	CNR1	cannabinoid receptor 1	1.562	0
	KIF20A	kinesin family member 20A	1.561	0
	DMC1	DNA meiotic recombinase 1	1.559	0.039
	ANXA8L1	annexin A8 like 1	1.558	0.001
	RBP4	retinol binding protein 4	1.555	0
	CKAP2L	cytoskeleton associated protein 2 like	1.555	0
	CCNF	cyclin F	1.551	0
	KRT81	keratin 81	1.546	0.015
	SLC7A2	solute carrier family 7 member 2	1.545	0
	IL7R	interleukin 7 receptor	1.544	0
	TFRC	transferrin receptor	1.543	0
	TTK	TTK protein kinase	1.542	0
	LOC105374557	uncharacterized LOC105374557, transcript variant X2	1.54	0
	DNER	delta/notch like EGF repeat containing	1.54	0
	S1PR3	sphingosine-1-phosphate receptor 3	1.538	0
	CIART	circadian associated repressor of transcription	1.532	0.012
	KNL1	kinetochore scaffold 1	1.53	0
	ANLN	anillin actin binding protein	1.53	0
	RRM2	ribonucleotide reductase regulatory subunit M2	1.528	0
	BRICD5	BRICHOS domain containing 5	1.527	0.026
	MATN2	matrilin 2	1.521	0
	FANCD2	FA complementation group D2	1.519	0
	SGO2	shugoshin 2	1.518	0
	CENPE	centromere protein E	1.517	0
	CENPA	centromere protein A	1.516	0
	BUB1	BUB1 mitotic checkpoint serine/threonine kinase	1.513	0
	HJURP	Holliday junction recognition protein	1.512	0
	NCAPH	non-SMC condensin I complex subunit H	1.512	0
	FIBCD1	fibrinogen C domain containing 1	1.511	0
	BLM	BLM RecQ like helicase	1.511	0
	C1QTNF2	C1q and TNF related 2	1.51	0.009
	BIRC5	baculoviral IAP repeat containing 5	1.507	0
	RN7SK	RNA component of 7SK nuclear ribonucleoprotein	1.505	0.041
	RNF122	ring finger protein 122	1.5	0.017
	KIF4A	kinesin family member 4A	1.5	0
	LOC100507053	uncharacterized LOC100507053	-1.501	0
	LOC100506124	uncharacterized LOC100506124	-1.502	0.05
	SNHG28	small nucleolar RNA host gene 28	-1.508	0.022
	CEBPD	CCAAT enhancer binding protein delta	-1.508	0
	APLN	apelin	-1.51	0.027
	CHRDL1	chordin like 1	-1.51	0
	IFITM10	interferon induced transmembrane protein 10	-1.517	0
	B3GALT4	beta-1,3-galactosyltransferase 4	-1.517	0.002
	TIPARP	TCDD inducible poly(ADP-ribose) polymerase	-1.518	0
	LINC02604	long intergenic non-protein coding RNA 2604	-1.519	0.037
	ZNF876P	zinc finger protein 876, pseudogene	-1.519	0.026
	PPP1R14A	protein phosphatase 1 regulatory inhibitor subunit 14A	-1.522	0
	COMTD1	catechol-O-methyltransferase domain containing 1	-1.525	0.002
	SECTM1	secreted and transmembrane 1	-1.525	0.004
	RARRES1	retinoic acid receptor responder 1	-1.525	0.034
	HEYL	hes related family bHLH transcription factor with YRPW motif like	-1.525	0.006
	ZNF837	zinc finger protein 837	-1.531	0.025
	CYP1B1	cytochrome P450 family 1 subfamily B member 1	-1.533	0
	CFD	complement factor D	-1.537	0.011
	FLJ12825	uncharacterized LOC440101	-1.538	0.028
	SCART1	scavenger receptor family member expressed on T cells 1	-1.538	0.026
	HES6	hes family bHLH transcription factor 6	-1.539	0.01
	TRNC	tRNA-Cys	-1.542	0.001
	LRRC37A3	leucine rich repeat containing 37 member A3	-1.542	0.001
	FAM66C	family with sequence similarity 66 member C	-1.543	0.004
	TPD52L1	TPD52 like 1	-1.546	0
	PCDH1	protocadherin 1	-1.546	0.002
	MRAP2	melanocortin 2 receptor accessory protein 2	-1.547	0.015
	DEPP1	DEPP1 autophagy regulator	-1.552	0
	FGF7	fibroblast growth factor 7	-1.553	0
	LOC112268278	uncharacterized LOC112268278	-1.556	0.001
	NOG	noggin	-1.558	0
	ADAM33	ADAM metallopeptidase domain 33	-1.562	0
	LOC105370960	uncharacterized LOC105370960,	-1.564	0.001
		transcript variant X1
	COX2	cytochrome c oxidase subunit II	-1.564	0.006
	TRNY	tRNA-Tyr	-1.568	0.006
	TRNM	tRNA-Met	-1.568	0.011
	IRAG1	inositol 1,4,5-triphosphate receptor associated 1	-1.569	0
	MMP25-AS1	MMP25 antisense RNA 1	-1.57	0.004
	AGT	angiotensinogen	-1.57	0.025
	AGAP11	ArfGAP with GTPase domain, ankyrin repeat and PH domain 11	-1.572	0.001
	WFDC1	WAP four-disulfide core domain 1	-1.574	0
	LRATD1	LRAT domain containing 1	-1.577	0
	MMP7	matrix metallopeptidase 7	-1.58	0
	ITGB8	integrin subunit beta 8	-1.583	0
	C11orf96	chromosome 11 open reading frame 96	-1.584	0.001
	C4orf48	chromosome 4 open reading frame 48	-1.587	0
	ASB5	ankyrin repeat and SOCS box containing 5	-1.591	0.021
	SAA2	serum amyloid A2	-1.594	0
	LINC01583	long intergenic non-protein coding RNA 1583	-1.595	0.023
	DDO	D-aspartate oxidase	-1.595	0.004
	ADAMTS7P4	ADAMTS7 pseudogene 4	-1.596	0.045
	CORO6	coronin 6	-1.597	0
	SENCR	smooth muscle and endothelial cell enriched migration/differentiation-associated lncRNA	-1.598	0.021
	RCAN2	regulator of calcineurin 2	-1.599	0
	ASMTL	acetylserotonin O-methyltransferase like	-1.599	0
	IDNK	IDNK gluconokinase	-1.601	0.009
	FBXL22	F-box and leucine rich repeat protein 22	-1.603	0.011
	EDNRB	endothelin receptor type B	-1.604	0
	LINC02861	long intergenic non-protein coding RNA 2861	-1.605	0.043
	LOC102724748	uncharacterized LOC102724748, transcript variant X1	-1.606	0.007
	NR3C2	nuclear receptor subfamily 3 group C member 2	-1.606	0.003
	STMN2	stathmin 2	-1.606	0.002
	CCDC85B	coiled-coil domain containing 85B	-1.607	0.001
	RARRES2	retinoic acid receptor responder 2	-1.607	0.014
	PLCB2	phospholipase C beta 2	-1.614	0.033
	FGFR2	fibroblast growth factor receptor 2	-1.614	0
	ZNF442	zinc finger protein 442	-1.615	0.032
	IZUMO4	IZUMO family member 4	-1.617	0.024
	PRCD	photoreceptor disc component	-1.619	0.042
	FABP3	fatty acid binding protein 3	-1.62	0.015
	SPATA9	spermatogenesis associated 9	-1.62	0.014
	RNR2	l-rRNA	-1.621	0
	SRP14-AS1	SRP14 antisense RNA1 (head to head)	-1.624	0.038
	ARL4C	ADP ribosylation factor like GTPase 4C	-1.626	0
	RTN4RL1	reticulon 4 receptor like 1	-1.628	0
	SPRY3	sprouty RTK signaling antagonist 3	-1.628	0.026
	COX3	cytochrome c oxidase subunit III	-1.636	0.001
	CCDC190	coiled-coil domain containing 190	-1.637	0
	HAAO	3-hydroxyanthranilate 3,4-dioxygenase	-1.638	0.001
	TRNE	tRNA-Glu	-1.639	0
	TNXB	tenascin XB	-1.641	0.02
	EPHB6	EPH receptor B6	-1.642	0
	ND2	NADH dehydrogenase subunit 2	-1.645	0.013
	RGCC	regulator of cell cycle	-1.648	0
	NR4A1	nuclear receptor subfamily 4 group A member 1	-1.648	0.008
	CDKN1C	cyclin dependent kinase inhibitor 1C	-1.649	0
	ANGPTL1	angiopoietin like 1	-1.65	0
	KCNQ3	potassium voltage-gated channel subfamily Q member 3	-1.656	0.004
	LOC101927825	uncharacterized LOC101927825, transcript variant X7	-1.657	0.023
	LINC00926	long intergenic non-protein coding RNA 926	-1.657	0.012
	SCARF1	scavenger receptor class F member 1	-1.66	0.038
	ND3	NADH dehydrogenase subunit 3	-1.663	0.001
	COL21A1	collagen type XXI alpha 1 chain	-1.663	0.006
	IGFBPL1	insulin like growth factor binding protein like 1	-1.666	0.026
	LINC01006	long intergenic non-protein coding RNA 1006	-1.672	0.011
	HSPB7	heat shock protein family B (small) member 7	-1.673	0
	COLQ	collagen like tail subunit of asymmetric acetylcholinesterase	-1.677	0.008
	ZGLP1	zinc finger GATA like protein 1	-1.68	0.027
	LOC114841035	Uncharacterized protein LOC114841035	-1.681	0
	DPT	dermatopontin	-1.682	0
	ATP6	ATP synthase F0 subunit 6	-1.682	0.006
	SEPTIN4	septin 4	-1.683	0
	TRNL1	tRNA-Leu	-1.684	0.008
	SLC7A8	solute carrier family 7 member 8	-1.684	0
	LOC107986084	Sjoegren syndrome nuclear autoantigen 1 homolog	-1.689	0.029
	CYTB	cytochrome b	-1.695	0.005
	TRNF	tRNA-Phe	-1.702	0
	SNHG9	small nucleolar RNA host gene 9	-1.707	0.039
	ARVCF	ARVCF delta catenin family member	-1.709	0
	COX1	cytochrome c oxidase subunit I	-1.71	0.001
	NEIL1	nei like DNA glycosylase 1	-1.711	0.009
	ATP8	ATP synthase F0 subunit 8	-1.716	0.003
	MYCBPAP	MYCBP associated protein	-1.716	0.031
	LOC105379752	putative uncharacterized protein FLJ46204	-1.718	0.04
	ZMAT1	zinc finger matrin-type 1	-1.73	0
	TSPAN11	tetraspanin 11	-1.731	0.001
	PWAR6	Prader Willi/Angelman region RNA 6	-1.732	0.01
	ADHFE1	alcohol dehydrogenase iron containing 1	-1.742	0.001
	RETREG1	reticulophagy regulator 1	-1.742	0.012
	ACSM5	acyl-CoA synthetase medium chain family member 5	-1.743	0.02
	ARL2-SNX15	ARL2-SNX15 readthrough (NMD candidate)	-1.743	0.011
	EPGN	epithelial mitogen	-1.747	0
	PRELP	proline and arginine rich end leucine rich repeat protein	-1.748	0
	LOC400464	ubiquitin conjugating enzyme E2 Q2 pseudogene	-1.75	0.049
	LBX2	ladybird homeobox 2	-1.754	0.044
	ND4	NADH dehydrogenase subunit 4	-1.757	0.003
	LDB3	LIM domain binding 3	-1.76	0
	COL11A2	collagen type XI alpha 2 chain	-1.763	0.001
	MAGIX	MAGI family member, X-linked	-1.765	0.036
	LOC107984913	uncharacterized LOC107984913	-1.765	0.03
	COL14A1	collagen type XIV alpha 1 chain	-1.772	0
	ARRDC3	arrestin domain containing 3	-1.775	0
	C5AR1	complement C5a receptor 1	-1.776	0
	ND1	NADH dehydrogenase subunit 1	-1.781	0.003
	CAND2	cullin associated and neddylation dissociated 2 (putative)	-1.782	0.009
	LOC105374005	uncharacterized LOC105374005, transcript variant X1	-1.783	0.017
	PRRT1	proline rich transmembrane protein 1	-1.792	0.026
	PALM	paralemmin	-1.802	0
	TRNP	tRNA-Pro	-1.805	0
	TRNS1	tRNA-Ser	-1.806	0
	RSPO1	R-spondin 1	-1.806	0
	LOC100289561	uncharacterized LOC100289561	-1.807	0.027
	RBM14-RBM4	RBM14-RBM4 readthrough	-1.808	0.034
	SETBP1	SET binding protein 1	-1.811	0
	FAM107A	family with sequence similarity 107 member A	-1.812	0
	OSBP2	oxysterol binding protein 2	-1.812	0.025
	LOH12CR2	loss of heterozygosity on chromosome 12, region 2	-1.814	0.025
	MROH8	maestro heat like repeat family member 8	-1.814	0.011
	LOC107985872	uncharacterized LOC107985872, transcript variant X2	-1.821	0
	FZD5	frizzled class receptor 5	-1.821	0
	MSANTD3-TMEFF1	MSANTD3-TMEFF1 readthrough	-1.823	0.031
	TSPAN15	tetraspanin 15	-1.824	0
	ASPN	asporin	-1.826	0
	ND5	NADH dehydrogenase subunit 5	-1.83	0.001
	ND4L	NADH dehydrogenase subunit 4L	-1.831	0.002
	IGFBP5	insulin like growth factor binding protein 5	-1.834	0
	RAMP1	receptor activity modifying protein 1	-1.835	0
	TRNT	tRNA-Thr	-1.836	0.003
	COMP	cartilage oligomeric matrix protein	-1.837	0
	LOC284454	uncharacterized LOC284454	-1.838	0
	ART3	ADP-ribosyltransferase 3	-1.838	0.012
	FOS	Fos proto-oncogene, AP-1 transcription factor subunit	-1.842	0
	TRND	tRNA-Asp	-1.845	0.009
	SORBS1	sorbin and SH3 domain containing 1	-1.849	0.001
	TRNV	tRNA-Val	-1.85	0
	GSTM5	glutathione S-transferase mu 5	-1.86	0.007
	LOC102723944	uncharacterized LOC102723944, transcript variant X5	-1.86	0.038
	LENG8-AS1	LENG8 antisense RNA 1	-1.861	0.027
	ND6	NADH dehydrogenase subunit 6	-1.861	0
	UBE2FP1	UBE2F pseudogene 1	-1.864	0
	LOC107984512	uncharacterized LOC107984512	-1.874	0.046
	RASL11A	RAS like family 11 member A	-1.877	0
	PMF1-BGLAP	PMF1-BGLAP readthrough	-1.881	0.001
	CSPG4P13	chondroitin sulfate proteoglycan 4 pseudogene 13	-1.893	0.004
	TMEM35A	transmembrane protein 35A	-1.904	0.022
	LINC00310	long intergenic non-protein coding RNA 310	-1.905	0.036
	RASGRP2	RAS guanyl releasing protein 2	-1.911	0.02
	LCNL1	lipocalin like 1	-1.911	0.047
	LOC107986114	uncharacterized LOC107986114, transcript variant X1	-1.917	0.016
	FAM43A	family with sequence similarity 43 member A	-1.93	0
	CATSPERE	catsper channel auxiliary subunit epsilon	-1.933	0.007
	HAS3	hyaluronan synthase 3	-1.935	0
	SAMD11	sterile alpha motif domain containing 11	-1.938	0
	KLF4	Kruppel like factor 4	-1.939	0
	RTP4	receptor transporter protein 4	-1.94	0.012
	FST	follistatin	-1.951	0
	ADORA1	adenosine A1 receptor	-1.953	0.01
	CD24	CD24 molecule	-1.967	0.001
	SLC4A5	solute carrier family 4 member 5	-1.967	0.011
	FGF7P7	fibroblast growth factor 7 pseudogene 7	-1.981	0.031
	MYH11	myosin heavy chain 11	-1.989	0.01
	LOC643201	centrosomal protein 192kDa pseudogene	-2.004	0.023
	ANKRD65	ankyrin repeat domain 65	-2.006	0.024
	FSCN2	fascin actin-bundling protein 2, retinal	-2.008	0.002
	SLC16A14	solute carrier family 16 member 14	-2.011	0.034
	INHBB	inhibin subunit beta B	-2.012	0.002
	UBE2D3-AS1	UBE2D3 antisense RNA 1	-2.016	0.002
	DNM1P9	dynamin 1 pseudogene 9	-2.022	0.041
	APOL4	apolipoprotein L4	-2.037	0.005
	BLOC1S1-RDH5	BLOC1S1-RDH5 readthrough	-2.054	0.001
	SFRP2	secreted frizzled related protein 2	-2.065	0
	CFI	complement factor I	-2.068	0
	OVCH2	ovochymase 2	-2.071	0.005
	RPS2P55	ribosomal protein S2 pseudogene 55	-2.091	0.005
	MCF2	MCF.2 cell line derived transforming sequence	-2.096	0.016
	LINC01930	long intergenic non-protein coding RNA 1930	-2.113	0.017
	ID4	inhibitor of DNA binding 4, HLH protein	-2.124	0
	WWC2-AS2	WWC2 antisense RNA 2	-2.124	0.019
	ETNK2	ethanolamine kinase 2	-2.125	0.002
	USP2	ubiquitin specific peptidase 2	-2.176	0.04
	KRT23	keratin 23	-2.196	0.004
	PDZD7	PDZ domain containing 7	-2.204	0.004
	ALOX15B	arachidonate 15-lipoxygenase type B	-2.21	0
	LIPC	lipase C, hepatic type	-2.226	0.002
	FOXQ1	forkhead box Q1	-2.231	0.002
	FRRS1L	ferric chelate reductase 1 like	-2.245	0.021
	TMC3-AS1	TMC3 antisense RNA 1	-2.245	0.041
	SCARA5	scavenger receptor class A member 5	-2.247	0.045
	LINGO1	leucine rich repeat and Ig domain containing 1	-2.265	0.02
	RPS6KL1	ribosomal protein S6 kinase like 1	-2.272	0.039
	PCDHA7	protocadherin alpha 7	-2.294	0.038
	LOC107986035	basic proline-rich protein-like	-2.309	0.035
	SEPT5-GP1BB	SEPT5-GP1BB readthrough	-2.317	0
	SEMA6D	semaphorin 6D	-2.339	0.009
	MYO15B	myosin XVB	-2.345	0.006
	SFRP4	secreted frizzled related protein 4	-2.348	0
	NTRK2	neurotrophic receptor tyrosine kinase 2	-2.385	0.001
	LOC105369161	uncharacterized LOC105369161	-2.387	0.02
	LOC102724584	uncharacterized LOC102724584	-2.393	0.05
	B3GNT8	UDP-GlcNAc:betaGal beta-1,3-N-acetylglucosaminyltransferase 8	-2.395	0.027
	LOC105374746	uncharacterized LOC105374746	-2.413	0.002
	RASL11B	RAS like family 11 member B	-2.417	0.003
	MAN1C1	mannosidase alpha class 1C member 1	-2.422	0.001
	DES	desmin	-2.422	0.001
	EFNA1	ephrin A1	-2.441	0.026
	EFNB3	ephrin B3	-2.471	0.03
	PCNPP1	PEST containing nuclear protein pseudogene 1	-2.51	0.031
	GPR21	G protein-coupled receptor 21	-2.522	0.002
	TMEM178A	transmembrane protein 178A	-2.522	0
	GPR17	G protein-coupled receptor 17	-2.524	0.046
	LINC00942	long intergenic non-protein coding RNA 942	-2.531	0.008
	FAM229A	family with sequence similarity 229 member A	-2.541	0.041
	LOC105369827	uncharacterized LOC105369827, transcript variant X1	-2.553	0.028
	ATF3	activating transcription factor 3	-2.576	0.001
	A2M	alpha-2-macroglobulin	-2.649	0
	FOSB	FosB proto-oncogene, AP-1 transcription factor subunit	-2.666	0
	UNC13A	unc-13 homolog A	-2.669	0
	TSSC2	tumor suppressing subtransferable candidate 2 (pseudogene)	-2.678	0.048
	LOC101241901	chromosome 4 open reading frame 46 pseudogene	-2.683	0.017
	ACTC1	actin alpha cardiac muscle 1	-2.745	0
	PIK3AP1	phosphoinositide-3-kinase adaptor protein 1	-2.757	0.024
	C11orf52	chromosome 11 open reading frame 52	-2.759	0.006
	NHSL2	NHS like 2	-2.827	0
	RASSF2	Ras association domain family member 2	-2.831	0.001
	LINC01126	long intergenic non-protein coding RNA 1126	-2.836	0.013
	IGF1	insulin like growth factor 1	-2.837	0.013
	LOC100506258	uncharacterized LOC100506258	-2.871	0.035
	PIGY	phosphatidylinositol glycan anchor biosynthesis class Y	-2.879	0.002
	TAF9P3	TATA-box binding protein associated factor 9 pseudogene 3	-2.884	0.033
	ZNRD2-AS1	ZNRD2 antisense RNA 1 (head to head)	-2.892	0.041
	LMO7DN	LMO7 downstream neighbor	-2.909	0.001
	SEMA4A	semaphorin 4A	-2.929	0.003
	PKDREJ	polycystin family receptor for egg jelly	-2.95	0.021
	PRSS35	serine protease 35	-2.963	0.013
	LOC107985014	uncharacterized LOC107985014	-2.99	0.002
	NR4A2	nuclear receptor subfamily 4 group A member 2	-3.034	0
	SULT1A3	sulfotransferase family 1A member 3	-3.137	0
	POC1B-GALNT4	POC1B-GALNT4 readthrough	-3.164	0.003
	CILP2	cartilage intermediate layer protein 2	-3.205	0
	LRFN1	leucine rich repeat and fibronectin type III domain containing 1	-3.245	0.017
	SNORA69	small nucleolar RNA, H/ACA box 69	-3.282	0.047
	SULT1A4	sulfotransferase family 1A member 4	-3.426	0
	GRASLND	glycosaminoglycan regulatory associated long non-coding RNA	-3.585	0.01
	VN1R1	vomeronasal 1 receptor 1	-3.755	0.014
	TTC34	tetratricopeptide repeat domain 34	-3.886	0.003
	MROH7-TTC4	MROH7-TTC4 readthrough (NMD candidate)	-4.471	0.018
	BABAM2-AS1	BABAM2 antisense RNA 1	-5.273	0
	LOC112268437	uncharacterized protein FLJ45252	-6.715	0

## Sheet: Figure 2c
	Figure 2c. Kyoto Encyclopedia of Genes and Genomes pathways-enriched analysis
	Term	Count	%	P-value	Genes
	hsa00970:Aminoacyl-tRNA biosynthesis	11	2.821	0	TRNV, TRNF, TRNE, TRNT, TRNL1, TRND, TRNC, TRNP, TRNS1, TRNM, TRNY
	hsa00190:Oxidative phosphorylation	13	3.333	0	ND6, ATP8, ATP6, ND4L, COX3, COX2, COX1, ND1, CYTB, ND3, ND2, ND5, ND4
	hsa05012:Parkinson's disease	13	3.333	0	ND6, ATP8, ATP6, ND4L, COX3, COX2, COX1, ND1, CYTB, ND3, ND2, ND5, ND4
	hsa04151:PI3K-Akt signaling pathway	15	3.846	0.005	TNXB, ITGA2, COL11A2, LAMC2, IGF1, EFNA1, COMP, NR4A1, FGF7, RELN, KIT,ITGB8, PIK3AP1, IL7R, FGFR2
	hsa04512:ECM-receptor interaction	7	1.795	0.0057	COMP, RELN, TNXB, ITGA2, COL11A2, ITGB8, LAMC2
	hsa04015:Rap1 signaling pathway	9	2.308	0.0433	EFNA1, FGF7, CNR1, KIT, IGF1, SIPA1L2, RASGRP2, PLCB2, FGFR2
